# Supplementary material for: Composites of Lignin-Based Biochar with BiOCl for Photocatalytic Water Treatment: RSM Studies for Process Optimization
Source: Nanomaterials (Basel). 2023 Feb 15;13(4):735. doi: 10.3390/nano13040735 (PMC9959841; doi:10.3390/nano13040735)
Supplement: Supplementary file 1 [file nanomaterials-13-00735-s001.zip]

Archive with 1 entries (1 files):
- nanomaterials-2214027-supplementary.pdf
